# Supplementary material for: Glycosylation of Volatile Phenols in Grapes following Pre-Harvest (On-Vine) vs. Post-Harvest (Off-Vine) Exposure to Smoke
Source: Molecules. 2021 Aug 31;26(17):5277. doi: 10.3390/molecules26175277 (PMC8433723; doi:10.3390/molecules26175277)
Supplement: Supplementary file 1 [file molecules-26-05277-s001.zip]

Archive with 1 entries (1 files):
- molecules-1310816-supplementary.pdf
